# Supplementary material for: Using zebrafish larval models to study brain injury, locomotor and neuroinflammatory outcomes following intracerebral haemorrhage
Source: F1000Res. 2018 Nov 8;7:1617. Originally published 2018 Oct 8. [Version 2] doi: 10.12688/f1000research.16473.2 (PMC6234746; doi:10.12688/f1000research.16473.2)
Supplement: All raw data from the present study — Data include all raw microscopy images of cell death in Annexin and bubblehead groups; fluorescence intensities, cell counts and motility times for ATV and bubblehead groups; and leukocyte cell counts. [file f1000research-7-18516-s0000.tgz]

Archive with 1 entries (1 files):
- e5d8b1ea-b984-4f92-b7d2-bce10e3a046c_Data.zip
