# Supplementary material for: Using zebrafish larval models to study brain injury, locomotor and neuroinflammatory outcomes following intracerebral haemorrhage
Source: F1000Res. 2018 Nov 8;7:1617. Originally published 2018 Oct 8. [Version 2] doi: 10.12688/f1000research.16473.2 (PMC6234746; doi:10.12688/f1000research.16473.2)
Supplement: Supplementary file 7 [file f1000research-7-18516-s0006.tgz]

Archive with 1 entries (1 files):
- 7c247bb3-2896-400e-9fe8-8704170a4fb3_Supplementary_Figure_3.tif
